# Supplementary material for: Crystal Structure of a Retroviral Polyprotein: Prototype Foamy Virus Protease-Reverse Transcriptase (PR-RT)
Source: Viruses. 2021 Jul 29;13(8):1495. doi: 10.3390/v13081495 (PMC8402755; doi:10.3390/v13081495)
Supplement: Supplementary file 1 [file viruses-13-01495-s001.zip]

Archive with 7 entries (7 files):
- D_1000253082_val-report-full_P1.pdf
- D_1000253110_val-report-full_P1.pdf
- PFV-PR-RT-morph-HIV-1-RT.mpeg
- PFV_PR_dimer_only_minimized-phenix.pdb.txt
- PFV_PR_dimer_only_minimized-phenix_molprobity.pdf
- Script_PFV-PR-RT.py.txt
- supplementary material.pdf
