# Supplementary material for: Crystal Structure of a Retroviral Polyprotein: Prototype Foamy Virus Protease-Reverse Transcriptase (PR-RT)
Source: Viruses. 2021 Jul 29;13(8):1495. doi: 10.3390/v13081495 (PMC8402755; doi:10.3390/v13081495)
Supplement: Supplementary file 1 [file viruses-13-01495-s001.zip › Script_PFV-PR-RT.py.txt]

#!/usr/bin/env python2

from io import BytesIO
import pycurl
import re
try:
    # python 3
    from urllib.parse import urlencode
except ImportError:
    # python 2
    from urllib import urlencode

form_link= "http://web.expasy.org/cgi-bin/protparam/protparam"

protein = "MNPLQLLQPLPAEIKGTKLLAHWASGATITCIPESFLEDEQPIKKTLIKTIHGEKQQNVYYVTFKVKGRKVEAEVIASPYEYILLSPTDVPWLTQQPLQLTILVPLQEYQEKILSKTALPEDQKQQLKTLFVKYDNLWQHWENQVGHRKIRPHNIATGDYPPRPQKQYPINPKAKPSIQIVIDDLLKQGVLTPQNSTMNTPVYPVPKPDGRWRMVLDYREVNKTIPLTAAQNQHSAGILATIVRQKYKTTLDLANGFWAHPITPESYWLTAFTWQGKQYCWTRLPQGFLNSPALFTADVVDLLKEIPNVQVYVDDIYLSHDDPKEHVQQLEKVFQILLQAGYVVSLKKSEIGQKTVEFLGFNITKEGRGLTDTFKTKLLNITPPKDLKQLQSILGLLNFARNFIPNFAELVQPLYNLIASAKGKYIEWSEENTKQLNMVIEALNTASNLEERLPEQRLVIKVNTSPSAGYVRYYNETGKKPIMYLNYVFSKAELKFSMLEKLLTTMHKALIKAMDLAMGQEILVYSPIVSMTKIQKTPLPERKALPIRWITWMTYLEDPRIQFHYDKTLPELKHIPDVYTSSQSPVKHPSQYEGVFYTDGSAIKSPDPTKSNNAGMGIVHATYKPEYQVLNQWSIPLGNHTAQMAEIAAVEFACKKALKIPGPVLVITDSFYVAESANKELPYWKSNGFVNNKKKPLKHISKWKSIAECLSMKPDITIQHEKGHQPTNTSIHTEGNALADKLATQGSYVVN"

replacement = "FILMYVWPGCATHKREDNQS"

stability = re.compile("The instability index \(II\) is computed to be [0-9]+\.[0-9]+");
number = re.compile("[0-9]+\.[0-9]+");

#print(protein);
#print(replacement);

print("generating");

link = pycurl.Curl()
link.setopt(link.URL, form_link)
link._response_body = BytesIO()
#Not necessary
#link.setopt(link.FOLLOWLOCATION, True)

def query_stability(prot):
    buffer = BytesIO()
    post_data = {'sequence' : prot};
    link.setopt(link.WRITEFUNCTION, buffer.write);
    link.setopt(link.POSTFIELDS, urlencode(post_data))
    link.perform();
    print('Status: %d' % link.getinfo(link.RESPONSE_CODE))
    print('Time: %f' % link.getinfo(link.TOTAL_TIME))
    found = stability.search(buffer.getvalue())
    if found:
        result = number.search(found.group()).group()
        print('Instability index: %s' % result)
        return float(result)
    else:
        print("Failed to get instability index for %s' % protein")
        return None


#query_stability(protein)

minimum = None
min_prot = None

for i,c in enumerate(protein):
    for r in replacement:
        if c != r:
            print('Checking: %s-%c-%s' % (protein[:i], r, protein[i+1:]))
            test_protein = protein[:i] + r + protein[i+1:]
            result = query_stability(test_protein);
            if not minimum or (result and result < minimum):
                minimum = result
                min_prot = protein[:i] + '-' + r + '-' + protein[i+1:]

print('Most stable protein \n%s\n with stability index %f' % (min_prot, minimum))

link.close()
